# Supplementary material for: Liver Injury with Nintedanib: A Pharmacovigilance–Pharmacokinetic Appraisal
Source: Pharmaceuticals (Basel). 2022 May 23;15(5):645. doi: 10.3390/ph15050645 (PMC9146184; doi:10.3390/ph15050645)
Supplement: Supplementary file 1 [file pharmaceuticals-15-00645-s001.zip]

Archive with 2 entries (2 files):
- pharmaceuticals-1734792-Supplementary file S1.pdf
- pharmaceuticals-1734792-Supplementary file S2.xlsx
