# Supplementary material for: Liver Injury with Nintedanib: A Pharmacovigilance–Pharmacokinetic Appraisal
Source: Pharmaceuticals (Basel). 2022 May 23;15(5):645. doi: 10.3390/ph15050645 (PMC9146184; doi:10.3390/ph15050645)
Supplement: Supplementary file 1 [file pharmaceuticals-15-00645-s001.zip › pharmaceuticals-1734792-Supplementary file S2.xlsx]

## Sheet: Case-by-Case Evaluation
#	primaryid	age	sex	weight	country	role code (PS: primary suspect; SS: secondary suspect; C= concomitant)	onset (days)	indication	dechallenge	rechallenge	discontinuation	other explanatory hepatotoxic drugs	≥2 explanatory hepatotoxic drugs	other explanatory comorbidities	other facilitating hepatotoxic drugs	other facilitating hepatotoxic comorbidites	other concomitant drugs	other co-reported events	outcome	reporter	causality assessment score	causality assessment category	concomitant hepatotoxic drugs Group A	concomitant hepatotoxic drugs B	concomitant hepatotoxic drugs C	concomitant hepatotoxic drugs D	paracetamol	Liver event
1	106087307	74	M	58	Japan	PS	25	hepatocellular carcinoma				furosemide; esomeprazole; sulfamethoxazole	Y		amlodipine; irbesartan; spironolactone; trimethoprim; lansoprazole		ursodeoxycholic acid; amino acids nos; loxoprofen; betamethasone; loperamide; cysteine; glycine; glycyrrhizic acid; prednisolone; lactulose	malignant neoplasm progression; pyrexia	DE	MD	-3	unlikely	furosemide; sulfamethoxazole	esomeprazole	amlodipine; irbesartan; trimethoprim; lansoprazole	spironolactone		drug-induced liver injury
2	109148054	60	F	59	Japan	PS	7	colorectal cancer					N		lansoprazole		NA; loxoprofen; tramadol; pirenoxine; hyaluronic acid		OT	MD	0	possible			lansoprazole			drug-induced liver injury
3	115617003	59	F	NA	Canada	PS	4	idiopathic pulmonary fibrosis					N	hepatitis acute	levothyroxine		calcium carbonate; vitamin d nos	abdominal pain; cholelithiasis; cyanosis; hepatitis acute; nausea; tremor	HO	MD	-2	unlikely				levothyroxine		hepatic failure
4	116678941	72	M	NA	United States of America	PS	-4	idiopathic pulmonary fibrosis				atorvastatin; omeprazole	Y		metoprolol; levothyroxine		prednisone; iron; fish oil	diarrhoea; dyspnoea; haematochezia; hepatic enzyme increased; idiopathic pulmonary fibrosis; sleep apnoea syndrome	OT	MD	-2	unlikely	atorvastatin	omeprazole		metoprolol; levothyroxine		drug-induced liver injury
5	116577562	48	F	60	Italy, Italian Republic	PS	44	idiopathic pulmonary fibrosis					N		pantoprazole		colecalciferol; alendronic acid		OT	MD	0	possible			pantoprazole			drug-induced liver injury
6	108975486	63	F	55	Japan	PS	6	colorectal cancer				furosemide	N		candesartan; lansoprazole		magnesium oxide; panax spp; zingiber officinale; panax ginseng;zingiber officinale;zanthoxylum piperitum	dizziness	HO	MD	-1	possible	furosemide		candesartan; lansoprazole			drug-induced liver injury
7	108564526	62	F	40	Japan	PS	7	colorectal cancer				esomeprazole	N	chronic hepatitis b	paracetamol		iron; NA; zolpidem; flunitrazepam; entecavir; oxycodone; heparinoid; loperamide		OT	MD	-3	unlikely		esomeprazole			paracetamol	drug-induced liver injury
8	119414183	62	F	NA	United Kingdom of Great Britain & Northern Ireland	PS	37	ovarian cancer				cyclophosphamide	N					alanine aminotransferase increased; diarrhoea; neutropenia	HO	MD	-1	possible		cyclophosphamide				drug-induced liver injury
9	116879175	61	M	70	Japan	PS	17	idiopathic pulmonary fibrosis				sulfamethoxazole; esomeprazole	Y		trimethoprim		prednisolone	diarrhoea; vomiting	DS	MD	-1	possible	sulfamethoxazole	esomeprazole	trimethoprim			drug-induced liver injury
10	121809652	80	F	NA	United States of America	PS	NA	pulmonary fibrosis					N					idiopathic pulmonary fibrosis; liver function test increased; multiple organ dysfunction syndrome	DE	CN	1	probable						drug-induced liver injury
11	113245626	55	M	89	Brazil, Federative Republic of	PS	17	idiopathic pulmonary fibrosis				simvastatin; omeprazole	Y				NA; olmesartan	lower gastrointestinal haemorrhage	HO	MD	-1	possible	simvastatin	omeprazole				drug-induced liver injury
12	121420883	60	F	65	Korea, Republic of	PS	1	idiopathic pulmonary fibrosis				atorvastatin	N		hydrochlorothiazide		prednisone; telmisartan	diarrhoea; nausea; upper respiratory tract infection	HO	MD	-1	possible	atorvastatin			hydrochlorothiazide		drug-induced liver injury
13	1192246210	71	M	135	United States of America	PS	190	colorectal cancer				furosemide; rivaroxaban	Y		gabapentin; pantoprazole; prochlorperazine; fluoxetine; alfuzosin; amlodipine		sucralfate; methylprednisolone; nystatin; potassium; prednisone; vitamin d nos	aspartate aminotransferase increased; blood bilirubin increased	DE	MD	-1	possible	furosemide	rivaroxaban	gabapentin; pantoprazole; prochlorperazine; fluoxetine; alfuzosin; amlodipine			hepatic failure
14	112279915	67	F	52	Japan	PS	8	colon cancer				esomeprazole; olanzapine; celecoxib	Y		ketoprofen; pregabalin		oxycodone; loxoprofen; teprenone; NA; ursodeoxycholic acid; magnesium oxide		OT	MD	-1	possible		esomeprazole; olanzapine; celecoxib	ketoprofen; pregabalin			drug-induced liver injury
15	127492871	86	M	NA	United States of America	PS	NA	pulmonary fibrosis				allopurinol; atorvastatin; metformin	Y				salbutamol		HO	OT	-1	possible	allopurinol; atorvastatin	metformin				drug-induced liver injury
16	130808693	72	M	57	Japan	PS	42	idiopathic pulmonary fibrosis	POSITIVE		Y		N						HO	MD	2	highly probable						drug-induced liver injury
17	134183471	74	F	57	Brazil, Federative Republic of	PS	30	idiopathic pulmonary fibrosis	POSITIVE		Y	simvastatin; omeprazole; amitriptyline	Y		diltiazem; losartan; hydrochlorothiazide		NA; alendronic acid	abdominal pain; gamma-glutamyltransferase decreased; headache; hypertensive crisis; weight decreased	OT	CN	0	possible	simvastatin	omeprazole; amitriptyline	diltiazem; losartan	hydrochlorothiazide		drug-induced liver injury
18	120847839	NA	F	NA	Canada	PS	-211	idiopathic pulmonary fibrosis					N					abdominal pain upper; alanine aminotransferase increased; diarrhoea; dyspnoea; idiopathic pulmonary fibrosis; off label use	DE	CN	0	possible						drug-induced liver injury
19	134174363	68	M	41	Japan	PS	9	idiopathic pulmonary fibrosis	POSITIVE		Y		N		ciclosporin		prednisolone; pirfenidone; dimemorfan; carbocisteine; NA; codeine; clostridium butyricum	hyponatraemia; pneumonia bacterial	DE	MD	1	probable				ciclosporin		drug-induced liver injury
20	137951912	84	M	68	France, French Republic	PS	1	idiopathic pulmonary fibrosis			Y		N					abdominal pain; diarrhoea; therapeutic response unexpected; weight increased	OT	CN	1	probable						drug-induced liver injury
21	138977611	84	F	50	Brazil, Federative Republic of	PS	1	idiopathic pulmonary fibrosis	POSITIVE		Y	rosuvastatin	N		levothyroxine		acetylsalicylic acid; aluminium glycinate; magnesium carbonate; domperidone; deflazacort	abdominal distension; abdominal pain; abdominal pain upper; decreased appetite; diarrhoea; feeding disorder; gastric disorder; liver disorder; motion sickness; vomiting; weight decreased	OT	CN	0	possible		rosuvastatin		levothyroxine		drug-induced liver injury
22	137725592	NA	F	59	United States of America	PS	NA	idiopathic pulmonary fibrosis	POSITIVE		Y		N						LT	CN	2	highly probable						hepatic failure
23	129347723	73	M	82	United States of America	PS	52	idiopathic pulmonary fibrosis				metformin; ranitidine; fenofibrate	Y		tamsulosin; losartan; dexlansoprazole; ciclosporin; amlodipine		vitamin d nos; bimatoprost; azelastine; cyclobenzaprine; tramadol; salbutamol; benzonatate; NA; vitamin b complex; bifidobacterium infantis; psyllium	atelectasis; constipation; cough; diabetes mellitus; diarrhoea; dizziness; gastrointestinal haemorrhage; headache; liver function test increased; myalgia; nausea; pain	HO	CN	-1	possible		metformin; ranitidine; fenofibrate	losartan; dexlansoprazole; amlodipine	tamsulosin; ciclosporin		drug-induced liver injury
24	138310993	82	M	54	Japan	PS	5	idiopathic pulmonary fibrosis	POSITIVE		Y	nifedipine	N				prednisolone; olmesartan; linagliptin; magnesium oxide	agranulocytosis; decreased appetite; idiopathic pulmonary fibrosis	DE	MD	0	possible		nifedipine				drug-induced liver injury
25	139163277	NA	M	75	Ireland	PS	NA	product used for unknown indication					N				acetylsalicylic acid		DE	MD	1	probable						drug-induced liver injury; hepatic failure
26	137951342	NA	F	NA	United States of America	PS	NA	idiopathic pulmonary fibrosis					N					asthenia; cough; decreased appetite; fatigue; weight decreased	OT	CN	1	probable						hepatic failure
27	139760132	74	F	37	Japan	PS	47	idiopathic pulmonary fibrosis	POSITIVE		Y	esomeprazole	N		paracetamol; pravastatin; amlodipine; ezetimibe		cefcapene; carbocisteine; ambroxol; eprazinone; codeine; budesonide; formoterol; olmesartan; zolpidem; loxoprofen; eldecalcitol	diarrhoea; gingivitis; pseudomembranous colitis	HO	MD	0	possible		esomeprazole	pravastatin; amlodipine; ezetimibe		paracetamol	drug-induced liver injury
28	141744851	47	M	NA	Hungary, Republic of	PS	NA	idiopathic pulmonary fibrosis	POSITIVE		Y		N					cardiac failure; diarrhoea; dyspnoea; haemoptysis; hepatic enzyme increased; renal failure	HO	MD	2	highly probable						hepatic failure
29	119815376	86	M	45	Japan	PS	13	idiopathic pulmonary fibrosis					N				carbocisteine	cardiac failure; general physical health deterioration; idiopathic pulmonary fibrosis; respiratory failure	DE	MD	1	probable						drug-induced liver injury
30	118785828	77	M	59	Japan	PS	1	idiopathic pulmonary fibrosis	POSITIVE		Y		N		febuxostat; amlodipine; famotidine; lansoprazole		silodosin; fluticasone; vilanterol	decreased appetite; hyponatraemia; idiopathic pulmonary fibrosis; inappropriate antidiuretic hormone secretion; liver function test increased; malaise; pyrexia; vomiting	DE	MD	0	possible			amlodipine; famotidine; lansoprazole	febuxostat		drug-induced liver injury
31	140649803	66	F	62	Japan	PS	4	interstitial lung disease	POSITIVE		Y		N				hyaluronic acid		DS	MD	2	highly probable						drug-induced liver injury
32	137431123	79	M	52	Japan	PS	14	idiopathic pulmonary fibrosis	POSITIVE		Y	sulfamethoxazole	N		paracetamol; trimethoprim		tramadol; prednisolone; bisoprolol; alfacalcidol; clostridium butyricum; magnesium oxide	chronic inflammatory demyelinating polyradiculoneuropathy; compression fracture	HO	MD	0	possible	sulfamethoxazole		trimethoprim		paracetamol	drug-induced liver injury
33	142393082	65	M	54	Japan	PS	-6	idiopathic pulmonary fibrosis	POSITIVE		Y		N					decreased appetite	OT	MD	1	probable						drug-induced liver injury
34	139661494	71	F	69	United States of America	PS	22	colorectal cancer metastatic				atorvastatin; esomeprazole	Y		prochlorperazine; ondansetron; paracetamol; pregabalin; amlodipine; baclofen		capecitabine; loratadine; vitamin d nos; NA; fish oil; chondroitin; glucosamine; ascorbic acid; vitamin b complex; oxybutynin; monascus purpureus; epinephrine; tramadol; dexamethasone; atropine; diphenoxylate; diphenhydramine	mental status changes	HO	OT	-1	possible	atorvastatin	esomeprazole	prochlorperazine; pregabalin; amlodipine	ondansetron; baclofen	paracetamol	drug-induced liver injury
35	142764724	76	M	56	Japan	PS	6	interstitial lung disease	POSITIVE		Y		N						HO	MD	2	highly probable						drug-induced liver injury
36	145416552	53	M	70	Japan	PS	15	interstitial lung disease					N		famotidine		loxoprofen; rebamipide; codeine; ambroxol; clostridium butyricum; metoclopramide	influenza; interstitial lung disease; pneumonia	HO	MD	0	possible			famotidine			drug-induced liver injury
37	145109684	68	M	NA	Canada	PS	220	idiopathic pulmonary fibrosis				rosuvastatin; metformin	Y	shock	tamsulosin		dutasteride; loperamide; acetylsalicylic acid	cardiac arrest; cough; dyspnoea; fatigue; hypoglycaemia; hypoxia; liver function test increased; liver injury; shock; tachycardia; transaminases increased; urinary incontinence	DE	CN	-3	unlikely		rosuvastatin; metformin		tamsulosin		hepatic failure
38	146994741	62	M	NA	Germany, Federal Republic of	SS	367	idiopathic pulmonary fibrosis				metformin	N		sitagliptin		insulin; phenprocoumon	abdominal pain upper; blood test abnormal; gamma-glutamyltransferase increased; infection; intestinal ischaemia; lung transplant; multiple organ dysfunction syndrome; renal ischaemia; transplantation complication	DE	MD	-1	possible		metformin		sitagliptin		acute hepatic failure
39	146789952	73	M	88	United States of America	PS	NA	idiopathic pulmonary fibrosis				simvastatin; allopurinol	Y		metoprolol; valsartan			acute kidney injury; renal injury	HO	MD	-1	possible	simvastatin; allopurinol			metoprolol; valsartan		drug-induced liver injury
40	147169352	67	M	73	Spain, Kingdom of	PS	6	idiopathic pulmonary fibrosis	POSITIVE		Y	atorvastatin; omeprazole	Y		sildenafil; alprazolam; paracetamol		salbutamol; codeine		HO	MD	0	possible	atorvastatin	omeprazole		sildenafil; alprazolam	paracetamol	drug-induced liver injury
41	132334359	62	M	72	Japan	PS	5	idiopathic pulmonary fibrosis	POSITIVE	POSITIVE	Y	esomeprazole	N		amlodipine		prednisolone; loxoprofen; rebamipide; alendronic acid	cough; diarrhoea; idiopathic pulmonary fibrosis; pneumothorax	DE	MD	1	probable		esomeprazole	amlodipine			drug-induced liver injury
42	148468862	NA	NA	NA	United States of America	PS	NA	product used for unknown indication					N						OT	MD	1	probable						hepatic failure
43	149652091	65	F	51	United States of America	PS	98	non-small cell lung cancer					N		mesalazine		atezolizumab; curcuma spp; tocopherol		OT	MD	0	possible			mesalazine			drug-induced liver injury
44	149687911	36	F	NA	Germany, Federal Republic of	SS	182	lung adenocarcinoma; routine health maintenance					N		gemcitabine; cisplatin		pembrolizumab	acute kidney injury; dyspnoea exertional; neoplasm progression	HO	CN	-1	possible			gemcitabine	cisplatin		drug-induced liver injury
45	147910494	71	M	55	Japan	PS	30	idiopathic pulmonary fibrosis	POSITIVE		Y		N		carboplatin		paclitaxel		HO	MD	1	probable				carboplatin		drug-induced liver injury
46	151041861	53	F	58	United States of America	PS	15	neuroendocrine tumour					N		levothyroxine; alprazolam		hydrocodone; lanreotide; docusate; colecalciferol	hypertension; large intestinal obstruction	HO	MD	-1	possible				levothyroxine; alprazolam		drug-induced liver injury
47	146591584	52	F	98	United States of America	PS	315	interstitial lung disease	POSITIVE		Y	atorvastatin; furosemide; ibuprofen	Y		pregabalin; hydroxychloroquine; alprazolam		triamcinolone; loperamide; aripiprazole; potassium; glyceryl trinitrate; vitamin d nos; oxymorphone; cyclobenzaprine		OT	MD	0	possible	atorvastatin; furosemide; ibuprofen		pregabalin	hydroxychloroquine; alprazolam		drug-induced liver injury
48	148893434	61	M	NA	United States of America	PS	6	idiopathic pulmonary fibrosis					N					death	DE	CN	1	probable						hepatic failure
49	125468858	64	M	65	Japan	PS	5	idiopathic pulmonary fibrosis	POSITIVE	POSITIVE	Y	esomeprazole; metformin	Y		levocetirizine		carbocisteine; NA; alogliptin; insulin lispro; insulin glargine	clubbing; diarrhoea	OT	MD	1	probable		esomeprazole; metformin	levocetirizine			drug-induced liver injury
50	148446422	36	F	NA	Germany, Federal Republic of	PS	183	lung adenocarcinoma; routine health maintenance; lung adenocarcinoma; pulmonary mass; metastases to lymph nodes; metastatic neoplasm; lung carcinoma cell type unspecified stage iv					N		gemcitabine; cisplatin; docetaxel		pembrolizumab; osimertinib	acute kidney injury; ascites; aspartate aminotransferase increased; blood bilirubin increased; blood creatinine increased; blood lactate dehydrogenase increased; dyspnoea exertional; general physical health deterioration; hepatic lesion; hypoacusis; jaundice; lymphadenopathy; malignant neoplasm progression; metastases to peritoneum; oedema peripheral; scleral disorder	HO	CN	-1	possible			gemcitabine	cisplatin; docetaxel		drug-induced liver injury
51	154057031	80	F	NA	United States of America	PS	1	idiopathic pulmonary fibrosis				allopurinol; omeprazole; simvastatin	Y		metoprolol; warfarin		vitamins nos	diarrhoea; hepatic enzyme increased	OT	CN	-1	possible	allopurinol; simvastatin	omeprazole	warfarin	metoprolol		drug-induced liver injury
52	145966665	74	F	46	United States of America	PS	3	interstitial lung disease				atorvastatin; sertraline	Y		paracetamol; levothyroxine		acetylsalicylic acid; diphenhydramine; vitamin b complex; prednisone	diarrhoea; nausea; stress cardiomyopathy	LT	MD	-1	possible	atorvastatin	sertraline		levothyroxine	paracetamol	drug-induced liver injury
53	140225454	78	M	56	Japan	PS	5	idiopathic pulmonary fibrosis	POSITIVE		Y	esomeprazole; sulfamethoxazole	Y		trimethoprim; sitagliptin; cyproheptadine; amphotericin b		prednisolone; alendronic acid; eprazinone; loratadine; glycerol	idiopathic pulmonary fibrosis; pneumonia bacterial	DE	MD	0	possible	sulfamethoxazole	esomeprazole	trimethoprim; cyproheptadine; amphotericin b	sitagliptin		drug-induced liver injury
54	133598404	78	M	55	Japan	PS	7	idiopathic pulmonary fibrosis	POSITIVE		Y	fluvastatin	N					respiratory failure	OT	MD	0	possible		fluvastatin				drug-induced liver injury
55	148227522	67	M	66	Japan	PS	116	idiopathic pulmonary fibrosis				metformin	N		famotidine; sitagliptin		voglibose; mitiglinide; codeine; vildagliptin	decreased appetite; depression; diarrhoea; dysgeusia	OT	MD	-1	possible		metformin	famotidine	sitagliptin		drug-induced liver injury
56	139303854	81	M	59	Japan	PS	39	idiopathic pulmonary fibrosis					N				dextromethorphan; benidipine	decreased appetite; dysgeusia; productive cough	OT	MD	1	probable						drug-induced liver injury
57	143255055	77	M	61	Japan	PS	13	idiopathic pulmonary fibrosis					N		amlodipine			idiopathic pulmonary fibrosis	DE	MD	0	possible			amlodipine			drug-induced liver injury
58	154793802	NA	M	NA	Czech Republic	C	-454						N				regorafenib; loperamide	diarrhoea; hepatic cancer; hypokalaemia; hypomagnesaemia; secondary hypertension; thrombocytopenia	DE	MD	-1	possible						hepatic failure
59	132913545	66	M	65	Japan	PS	6	idiopathic pulmonary fibrosis	POSITIVE		Y		N					diarrhoea; dyspnoea exertional; hepatic function abnormal	OT	MD	2	highly probable						drug-induced liver injury
60	153497163	69	M	NA	United States of America	PS	103	idiopathic pulmonary fibrosis				metformin	N		alprazolam; gabapentin; hydrochlorothiazide; metoprolol; pantoprazole		NA; colecalciferol; fish oil; acetylsalicylic acid; pitavastatin; vitamins nos; prednisone; benzonatate; zolpidem; ascorbic acid; vitamin d nos; vitamin b complex	abdominal discomfort; abdominal pain upper; cough; diarrhoea; dyspnoea exertional; flatulence; heart rate decreased; hypoxia; liver function test abnormal; pain; weight increased	OT	CN	-1	possible		metformin	gabapentin; pantoprazole	alprazolam; hydrochlorothiazide; metoprolol		drug-induced liver injury
61	156196281	NA	F	NA	United States of America	PS	NA	idiopathic pulmonary fibrosis	POSITIVE		Y		N				acetylsalicylic acid	fall; liver function test increased	HO	OT	2	highly probable						drug-induced liver injury
62	156393661	NA	NA	NA	Japan	PS	NA	product used for unknown indication					N						OT	MD	1	probable						hepatic failure
63	159667131	57	M	63	United Kingdom of Great Britain & Northern Ireland	PS	-9	idiopathic pulmonary fibrosis			Y		N					abdominal distension; abdominal pain; acidosis; agonal rhythm; catarrh; confusional state; cough; diarrhoea; eye movement disorder; gallbladder oedema; hypopnoea; incontinence; jaundice; liver tenderness; malaise; muscle rigidity; pulseless electrical activity; skin discolouration; syncope; thirst; vomiting	DE	PH	0	possible						drug-induced liver injury
64	160399061	77	M	NA	United States of America	PS	155	idiopathic pulmonary fibrosis			Y	simvastatin	N		gabapentin; glipizide; meloxicam; pantoprazole		insulin glargine; fluticasone; salmeterol	abdominal discomfort; constipation; cough; oesophageal haemorrhage; renal failure	HO	CN	-1	possible	simvastatin		gabapentin; glipizide; meloxicam; pantoprazole			hepatic failure
65	163461502	NA	NA	NA	Japan	PS	1	idiopathic pulmonary fibrosis					N						DE	MD	1	probable						hepatic failure
66	162678313	NA	M	NA	United States of America	PS	NA	product used for unknown indication					N						DE	MD	1	probable						hepatic failure
67	165400762	72	M	48	Brazil, Federative Republic of	PS	-7	idiopathic pulmonary fibrosis	POSITIVE		Y	metformin; rosuvastatin; paroxetine	Y		glimepiride; diltiazem		glycopyrronium; indacaterol; zolpidem; NA	ageusia; alanine aminotransferase abnormal; alanine aminotransferase increased; amylase abnormal; amylase increased; anxiety; aspartate aminotransferase abnormal; aspartate aminotransferase increased; bacteraemia; blood glucose increased; body temperature increased; constipation; decreased appetite; dysentery; fatigue; gamma-glutamyltransferase abnormal; gamma-glutamyltransferase increased; gener…	HO	CN	-1	possible		metformin; rosuvastatin; paroxetine	glimepiride; diltiazem			drug-induced liver injury
68	163848142	48	M	89	United States of America	PS	39	non-small cell lung cancer				olanzapine	N		levothyroxine; alprazolam; fluoxetine; valaciclovir		nivolumab; ipilimumab; propranolol; oxycodone; apixaban; salbutamol; codeine; guaifenesin; dronabinol	hypoxia; malignant neoplasm progression	DE	MD	-1	possible		olanzapine	fluoxetine	levothyroxine; alprazolam; valaciclovir		autoimmune hepatitis
69	162143105	67	M	59	Japan	PS	155	idiopathic pulmonary fibrosis	POSITIVE		Y	nifedipine; sulfamethoxazole	Y		lansoprazole; trimethoprim		prednisolone; clostridium butyricum; olmesartan; bisoprolol	jaundice; rash	HO	CN	0	possible	sulfamethoxazole	nifedipine	lansoprazole; trimethoprim			drug-induced liver injury
70	168033192	NA	NA	NA	Colombia, Republic of	PS	NA	idiopathic pulmonary fibrosis					N						LT	MD	1	probable						hepatic failure
71	168880811	64	M	NA	United Arab Emirates	PS	NA	idiopathic pulmonary fibrosis	POSITIVE		Y		N					hypertension	LT	OT	2	highly probable						hepatic failure
72	139760793	73	M	83	Japan	PS	4	idiopathic pulmonary fibrosis	POSITIVE		Y		N		amlodipine; sitagliptin; rabeprazole		telmisartan; prednisolone; mecobalamin	diarrhoea; hepatic enzyme increased	OT	MD	0	possible			amlodipine	sitagliptin; rabeprazole		drug-induced liver injury
73	168892881	77	M	NA	United States of America	PS	238	idiopathic pulmonary fibrosis					N					cholecystitis; respiratory failure	DE	OT	1	probable						hepatic failure
74	169563941	59	M	NA	United States of America	PS	NA	idiopathic pulmonary fibrosis					N					diarrhoea; nausea; vomiting	OT	MD	1	probable						drug-induced liver injury
75	142404973	73	M	60	Japan	PS	12	idiopathic pulmonary fibrosis				simvastatin	N		diltiazem; famotidine		codeine; pantethine; acetylsalicylic acid; isosorbide mononitrate; fluticasone; formoterol; magnesium oxide; ursodeoxycholic acid; nutrients nos	arthralgia; c-reactive protein increased; decreased appetite; diarrhoea; hypokalaemia; nausea; pneumonia; rhinitis allergic; upper respiratory tract inflammation	HO	MD	-1	possible	simvastatin		diltiazem; famotidine			drug-induced liver injury
76	172144902	83	M	NA	Canada	PS	3	idiopathic pulmonary fibrosis				rosuvastatin	N				acetylsalicylic acid; vitamin b complex; ergocalciferol; ascorbic acid; biotin; tocopherol; folic acid; thiamine; pyridoxine; cyanocobalamin; retinol; pantothenic acid; riboflavin; nicotinamide; magnesium oxide; cupric oxide; iron; manganese; zinc; iodine; calcium phosphate; potassium sulfate; fluticasone; vilanterol	ammonia increased; asthenia; blood bilirubin decreased; carbon dioxide increased; constipation; disease complication; epistaxis; hypokinesia; jaundice; liver disorder; pneumonia; productive cough; somnolence; white blood cell disorder	HO	CN	-1	possible		rosuvastatin				hepatic failure
77	174878092	62	F	63	Poland, Republic of	PS	4	lung adenocarcinoma	POSITIVE		Y		N		docetaxel		pegfilgrastim	circulatory collapse; dyspnoea; pyrexia; respiratory failure; skin lesion; staphylococcal infection; transaminases increased	DE	MD	1	probable				docetaxel		hepatic failure
78	174737404	60	F	97	Germany, Federal Republic of	SS	87	lung adenocarcinoma					N		docetaxel; candesartan; amlodipine		tiotropium; olodaterol; fenoterol; ipratropium; bisoprolol	diarrhoea	DE	HP	-1	possible			candesartan; amlodipine	docetaxel		hepatic failure
79	177491521	49	F	NA	Hungary, Republic of	PS	732	interstitial lung disease					N					death; pulmonary hypertension	DE	MD	1	probable						hepatic failure
80	180178872	84	M	NA	United States of America	PS	31	idiopathic pulmonary fibrosis	POSITIVE		Y	rosuvastatin; furosemide	Y	hepatitis acute	valsartan; metoprolol; tamsulosin		sacubitril; erythropoietin; ascorbic acid; tocopherol; cupric oxide; betacarotene; zinc; cyclobenzaprine; budesonide; vitamin d nos	cholecystitis; diarrhoea; fatigue; haemoglobin decreased; hepatic enzyme increased; hepatitis acute; idiopathic pulmonary fibrosis; nausea; platelet count decreased; vomiting	HO	CN	-2	unlikely	furosemide	rosuvastatin		valsartan; metoprolol; tamsulosin		hepatic failure
81	140301908	79	F	40	Japan	PS	7	idiopathic pulmonary fibrosis; idiopathic pulmonary fibrosis; idiopathic pulmonary fibrosis				esomeprazole; erythromycin; moxifloxacin	Y		ketoprofen		benzocaine; carbocisteine; codeine; hyaluronic acid; latanoprost; nutrients nos; dextromethorphan; ambroxol; felbinac; mosapride; l-carbocysteine	chest pain; constipation; diarrhoea; eczema asteatotic; enteritis infectious; headache; insomnia; mechanical ileus; pneumomediastinum; pneumonia; pneumothorax; rheumatoid arthritis; vasculitis	HO	MD	-1	possible	erythromycin	esomeprazole; moxifloxacin	ketoprofen			drug-induced liver injury
82	186087221	60	F	67	Russian Federation	PS	24	idiopathic pulmonary fibrosis			Y	omeprazole	N	hepatitis toxic			ademetionine; ursodeoxycholic acid	hepatitis toxic; liver disorder	LT	MD	-3	unlikely		omeprazole				hepatic failure
83	187516351	NA	F	NA	United States of America	PS	NA	idiopathic pulmonary fibrosis					N						OT	CN	1	probable						hepatic failure
84	184228042	70	F	NA	China, People's Republic of	PS	NA	idiopathic interstitial pneumonia					N					decreased appetite; device use issue; diarrhoea; fatigue; nausea; vomiting; weight decreased	OT	MD	1	probable						hepatic failure
85	184237913	57	F	NA	China, People's Republic of	PS	NA	interstitial lung disease; myopathy										decreased appetite; diarrhoea; off label use	OT	HP	1	probable						hepatic failure
86	189748471	33	F	NA	China, People's Republic of	PS	NA	myopathy; interstitial lung disease										diarrhoea	OT	HP	1	probable						hepatic failure
87	189748551	54	F	NA	China, People's Republic of	PS	NA	myopathy; interstitial lung disease											OT	HP	1	probable						hepatic failure
88	189756601	69	F	NA	China, People's Republic of	PS	NA	myopathy; interstitial lung disease										decreased appetite; diarrhoea	OT	HP	1	probable						hepatic failure
89	189021542	88	M	NA	United States of America	PS	10	idiopathic pulmonary fibrosis	POSITIVE		Y							abdominal discomfort; abdominal distension; abdominal pain upper; blood pressure increased; bradycardia; cyanosis; diarrhoea; dizziness; eructation; faeces soft; fall; flatulence; haemorrhage; heart rate decreased; hepatic enzyme increased; lagophthalmos; liver injury; loss of consciousness; malaise; musculoskeletal chest pain; oedema peripheral; oropharyngeal pain; oxygen saturation abnormal; pa…	HO	CN	2	highly probable						hepatic failure
90	184693323	75	F	55	Germany, Federal Republic of	PS	8	pulmonary fibrosis				torasemide			paracetamol				OT	MD	-1	possible	torasemide				paracetamol	acute hepatic failure
91	191904971	NA	M	NA	United States of America	PS	NA	idiopathic pulmonary fibrosis			Y							ageusia; feeling cold; gastrointestinal perforation; platelet destruction increased; weight decreased	OT	CN	1	probable						hepatic failure
